# Supplementary material for: Comparative intravital imaging of human and rodent malaria sporozoites reveals the skin is not a species‐specific barrier
Source: EMBO Mol Med. 2021 Mar 22;13(4):e11796. doi: 10.15252/emmm.201911796 (PMC8033530; doi:10.15252/emmm.201911796)
Supplement: Supplementary file 10 — Movie EV7 [file EMMM-13-e11796-s003.zip]

Archive with 5 entries (4 files):
- Movie_EV7_Legend.docx
- Movie_EV7_Py_invasion.mp4
- __MACOSX/
- __MACOSX/._Movie_EV7_Legend.docx
- __MACOSX/._Movie_EV7_Py_invasion.mp4
